# Supplementary material for: New Evidence for the Role of Pituitary Adenylate Cyclase-Activating Polypeptide as an Antimicrobial Peptide in Teleost Fish
Source: Antibiotics (Basel). 2023 Sep 27;12(10):1484. doi: 10.3390/antibiotics12101484 (PMC10604671; doi:10.3390/antibiotics12101484)
Supplement: Supplementary file 1 [file antibiotics-12-01484-s001.zip]

Archive with 1 entries (1 files):
- antibiotics-2612427-supplementary.pdf
